# Supplementary material for: Combination of Bone-Modifying Agents with Immunotarget Therapy for Hepatocellular Carcinoma with Bone Metastases
Source: J Clin Med. 2022 Nov 23;11(23):6901. doi: 10.3390/jcm11236901 (PMC9738198; doi:10.3390/jcm11236901)
Supplement: Supplementary file 1 [file jcm-11-06901-s001.zip]

Archive with 3 entries (3 files):
- Supplement Figure  S1.pdf
- Supplement Figure  S2.pdf
- Table S1. patients' data.xlsx
