# Supplementary material for: Combination of Bone-Modifying Agents with Immunotarget Therapy for Hepatocellular Carcinoma with Bone Metastases
Source: J Clin Med. 2022 Nov 23;11(23):6901. doi: 10.3390/jcm11236901 (PMC9738198; doi:10.3390/jcm11236901)
Supplement: Supplementary file 1 [file jcm-11-06901-s001.zip › Table S1. patients' data.xlsx]

## Sheet: Sheet1
Group-ST	No.				preoperation data							surgerydate	Further treatment										Outcome
		gender	age	ECOG	HBV/HCV	BML	Childpugh	PTS	AFP	prefrankel	preTomita		VM	RTP	CTP	TKI	TKIT	ICB(PD1)	ICBT	BMA	BMAT	SRET	survival	OS	PFS	mRecist	SRE？	group-BMA-standard？
1	1	male	67	1	1	4	A	1	0	D	6	2018-08-24	0	1	0	1	23	0	0	1	3	12	1	690	300	PD	1	1
1	2	female	49	1	1	2	A	1	0	D	5	2018-09-11	0	1	0	1	12	0	0	1	2	12	1	360	330	PD	0	1
1	3	male	47	1	1	4	A	1	1	D	5	2019-11-26	1	0	0	1	6	0	0	0	0	Unknown	1	240	180	PD	Unknown	1
1	4	male	73	2	1	4	A	1	0	D	5	2019-11-12	0	0	0	1	4	0	0	2	4	Unknown	1	210	210	PD	Unknown	2
1	5	male	53	1	1	2	A	0	0	D	4+0+1=5	2019-01-23	0	1	0	1	10	0	0	1	2	11	1	300	300	SD	1	1
1	6	male	62	1	0	1	A	1	0	D	4+0+1=5	2019-08-28	0	0	1	1	26	0	0	2	35	9	0	780	780	SD	1	2
1	7	male	63	1	0	5	A	1	0	D	5	2019-10-22	0	0	0	1	13	0	0	1	12	3	1	390	90	PD	1	2
1	8	male	50	1	1	1	A	1	0	D	4+0+1=5	2019-03-01	1	0	0	1	1	0	0	0	0	Unknown	1	180	150	PD	Unknown	1
1	9	male	34	2	1	1	A	0	1	D	4+0+1=5	2018-12-17	0	0	0	1	1	0	0	0	0	3	1	90	60	PD	1	1
1	10	female	74	1	0	3	A	0	0	D	4+0+2=6	2020-11-30	0	0	1	1	12	0	0	2	2	14	0	420	420	SD	0	1
1	11	male	74	3	1	2	A	1	0	D	4+0+2=6	2021-03-19	0	0	0	1	10	0	0	1	6	10	1	300	180	PD	0	2
1	12	male	58	1	0	3	A	1	0	D	4+2+1=7	2021-08-11	2	0	0	1	10	0	0	2	11	11	0	330	330	SD	0	2
1	13	male	45	0	0	2	A	1	0	D	4+0+2=6	2021-03-12	0	0	0	1	14	0	0	2	2	16	0	420	420	CR	0	1
1	14	male	61	2	1	1	A	1	0	C	4+0+1=5	2021-07-19	1	0	1	1	22	0	0	2	1	1	1	660	540	PD	1	1
1	15	female	74	3	1	1	A	1	0	D	4+0+1=5	2021-08-05	0	1	1	1	10	0	0	2	2	9	0	330	330	SD	1	1
2	16	male	43	1	0	2	B	1	0	D	5	2018-05-15	0	1	1	1	27	1	14	1	30	26	0	1500	1500	PR	1	2
1	17	male	66	1	0	3	B	1	0	D	4+0+1=5	2020-04-26	0	0	0	1	22	1	1	1	15	Unknown	0	660	660	SD	Unknown	2
2	18	male	53	1	0	2	A	1	0	D	4+0+1=5	2020-04-10	0	0	0	1	5	1	5	1	6	Unknown	1	240	180	PD	Unknown	2
2	19	male	42	2	1	3	B	1	1	D	4+0+2=6	2020-03-19	2	0	0	1	4	1	4	1	5	6	1	180	150	PD	0	2
1	20	male	45	1	0	2	A	1	0	D	5	2018-09-12	4	1	0	1	10	1	3	2	6	3	1	210	210	SD	1	2
2	21	male	78	1	1	2	A	1	0	D	5	2018-11-26	0	1	0	1	12	1	12	1	21	5	1	990	990	SD	1	2
2	22	male	57	1	1	2	A	1	0	D	4+0+1=5	2019-02-13	0	1	0	1	24	1	10	1	18	16	0	1230	1230	SD	1	2
2	23	male	59	1	1	1	A	1	0	D	4+0+2=6	2019-02-18	1	0	1	1	10	1	10	1	13	4	1	480	300	PD	1	2
2	24	male	56	1	0	3	A	1	0	D	4+0+1=5	2019-02-21	0	0	0	1	40	1	40	1	24	18	1	1200	690	PD	0	2
2	25	male	52	2	1	1	B	1	0	D	4+0+1=5	2019-06-21	0	0	0	1	2	1	2	2	1	Unknown	1	90	60	PD	Unknown	1
2	26	male	53	2	1	2	B	1	0	B	4+0+2=6	2019-06-06	0	0	0	1	9	1	6	2	8	Unknown	1	330	300	PD	Unknown	2
2	27	male	70	1	0	1	A	0	0	D	4+0+1=5	2019-09-17	0	0	0	1	24	1	24	1	14	24	0	1020	1020	SD	0	2
1	28	male	52	1	1	4	A	1	0	D	5	2019-11-22	1	1	1	1	15	1	2	2	23	17	1	780	300	PD	1	2
1	29	male	56	1	0	3	A	1	0	D	4+0+1=5	2019-11-20	1	1	1	1	18	1	3	1	20	24	0	540	510	PD	0	2
2	30	male	48	1	1	2	A	0	0	D	4+0+1=5	2019-12-31	1	1	1	1	28	1	28	1	31	16	0	840	450	PD	1	2
2	31	male	71	1	0	2	B	0	0	D	4+0+2=6	2020-04-03	0	1	0	1	9	1	9	1	16	19	1	570	570	PR	0	2
2	32	male	44	1	1	2	A	0	1	D	6	2018-09-27	0	0	0	1	5	1	5	0	0	7	1	210	150	PD	0	1
1	33	male	50	1	1	3	A	0	1	D	4+2+2=7	2020-08-07	2	0	0	1	7	1	3	2	3	3	1	210	30	PD	0	1
2	34	male	63	1	1	2	A	0	1	D	4+2+2=8	2020-08-13	2	0	1	1	12	1	13	1	23	23	0	870	720	PD	0	2
2	35	male	55	1	1	2	A	1	0	D	4+0+1=5	2020-09-03	0	1	0	1	23	1	23	2	21	11	0	660	660	PR	1	2
2	36	male	63	1	0	1	B	1	0	D	4+0+1=5	2020-09-22	2	0	0	1	6	1	6	2	14	14	1	420	420	SD	0	2
2	37	male	39	3	1	2	A	1	1	A	4+0+1=5	2020-09-30	0	0	0	1	21	1	16	2	22	24	0	660	660	PR	0	2
2	38	male	55	1	1	2	A	1	0	D	4+0+1=5	2020-10-12	0	0	1	1	20	1	13	2	21	21	0	630	630	SD	0	2
2	39	male	52	1	2	1	A	1	0	D	4+0+1=5	2020-10-19	0	0	1	1	13	1	13	2	21	12	0	630	630	PR	1	2
2	40	male	60	1	1	2	A	1	0	D	4+2+1=7	2020-10-23	2	1	0	1	9	1	9	2	21	9	0	630	630	PR	1	2
2	41	male	37	1	1	3	A	0	0	D	4+0+2=6	2020-11-30	0	1	0	1	21	1	21	2	20	6	0	600	600	SD	1	2
2	42	male	66	1	1	3	A	1	0	D	4+0+1=5	2021-06-08	0	0	0	1	11	1	11	2	13	13	0	390	390	SD	0	2
2	43	male	53	1	1	2	A	1	1	D	4+0+2=6	2021-07-12	0	0	0	1	9	1	9	2	12	6	0	360	360	SD	1	2
2	44	male	46	3	1	1	A	0	0	C	4+0+1=5	2019-07-04	4	0	0	1	7	1	7	1	3	6	1	330	180	PD	1	1
2	45	male	51	1	0	3	A	1	0	D	4+0+2=6	2019-08-07	0	0	1	1	33	1	33	1	35	23	0	1050	1050	PR	0	2
2	46	male	45	3	0	2	A	1	0	D	4+0+2=6	2019-08-23	1	1	1	1	12	1	12	1	10	8	1	360	300	PD	1	2
2	47	male	50	2	1	3	A	1	0	D	4+0+2=6	2019-06-13	0	1	0	1	10	1	22	1	2	23	1	930	630	PD	1	1
2	48	male	45	3	0	1	B	1	1	D	4+0+1=5	2020/4/26	1	0	0	1	14	1	14	2	2	14	1	480	390	PD	1	1
2	49	male	55	3	1	1	A	1	0	C	4+2+1=7	2020-03-27	4	1	1	1	16	1	14	2	2	27	0	960	420	PD	0	1
2	50	male	51	3	1	1	A	1	0	D	4+0+1=5	2021-09-06	0	0	1	1	10	1	10	2	10	4	0	300	300	SD	1	2
2	51	male	41	3	1	1	A	1	0	D	4+0+1=5	2020-07-07	3	1	1	1	23	1	23	2	12	11	0	720	720	SD	1	2
2	52	male	50	3	1	2	A	0	1	C	4+0+2=6	2020-07-17	0	1	0	1	2	1	2	1	5	3	1	180	150	PD	1	2
2	53	male	40	2	1	1	B	1	1	B	4+0+1=7	2021-02-05	1	0	0	1	13	1	13	2	13	6	0	750	300	PD	1	2
2	54	male	57	3	0	4	A	1	1	D	4+0+2=6	2021-04-22	1	0	0	1	13	1	13	2	5	3	1	390	330	PD	1	2
2	55	male	47	1	0	1	A	1	0	D	4+0+2=6	2021-06-09	0	0	0	1	24	1	24	2	2	13	0	390	390	PR	0	1
2	56	male	67	1	1	4	A	1	0	D	4+0+2=6	2021-06-21	0	0	0	1	10	1	10	2	2	13	0	390	270	PD	0	1
2	57	male	58	4	0	1	A	1	1	A	4+2+1=7	2021-06-22	4	1	1	1	18	1	18	2	1	13	1	540	510	PD	0	1
2	58	male	39	3	1	1	A	1	1	D	4+0+1=5	2021-08-10	4	1	0	1	24	1	18	2	7	3	1	540	540	SD	1	2
2	59	male	67	1	1	3	A	1	0	D	4+0+2=6	2021-08-03	0	0	1	1	8	1	8	2	10	11	0	330	330	PR	0	2
1	60	female	54	3	0	3	A	0	0	D	6	2018-04-25	0	1	1	1	10	1	3	1	10	16	1	540	240	PD	1	2
2	61	female	47	1	1	2	A	0	1	D	5	2018-07-24	0	1	0	1	24	1	24	1	24	36	0	720	720	SD	0	2
2	62	male	59	1	0	2	B	0	0	D	5	2018-11-15	0	0	1	1	8	1	8	1	2	18	1	540	300	PD	0	1
